# Supplementary material for: Rate of residual neuromuscular block using single-dose rocuronium in general anesthesia for ENT surgery: a retrospective cohort study
Source: BMC Anesthesiol. 2023 Apr 1;23:107. doi: 10.1186/s12871-023-02027-x (PMC10067182; doi:10.1186/s12871-023-02027-x)
Supplement: Supplementary file 1 — Additional file 1. [file 12871_2023_2027_MOESM1_ESM.xlsx]

## Sheet: NMB ORLANDO EDIT
Table 1. Sample and Varaibles dataset
ID	AGE	AGE ABOVE 65	GENDER	WEIGHT	HEIGHT	BMI	ASA	MUSCLE RELAXANT	DOSE	PONDERAL DOSE	TOF 5Min	TOF 30Min	TOF 60Min	TOF EOS	ANESTHESIA TIME	SURGERY TIME	ANESTHESIA AT 90 MIN	REVERSION	TOF 5MIN DX <91	TOF 5MIN DX >99	TOF 30MIN DX <91	TOF30MIN DX >99	TOF 60MIN DX <91	TOF 60MIN DX >99%	TOF EOS DX <91%	TOF EOS DX >99%	REVERSAL DRUG	DX <91% (END OF SURGERY)	DX >99% (END OF SURGERY)	SYMPTOMS	COMPLICATIONS
1	25	NO	F	50	155	20.8117	1	ROCURONIO	40	0.8	0	3	82	89	130	110	YES	NO	NMB ON	NMB ON	NMB ON	NMB ON	NMB ON	NMB ON	NMB ON	NMB ON		UNDERDIAGNOSIS	UNDERDIAGNOSIS
2	40	NO	F	52	155	21.6441	1	ROCURONIO	30	0.576923	1	1	29	82	120	90	YES	NO	NMB ON	NMB ON	NMB ON	NMB ON	NMB ON	NMB ON	NMB ON	NMB ON		UNDERDIAGNOSIS	UNDERDIAGNOSIS
3	40	NO	F	73	145	34.7206	2	ROCURONIO	30	0.410959	0	1	5	99	70	60	NO	NO	NMB ON	NMB ON	NMB ON	NMB ON	NMB ON	NMB ON	NMB OFF	NMB ON		RECOVERED	UNDERDIAGNOSIS
4	27	NO	M	73	170	25.2595	2	ROCURONIO	40	0.547945	2	64	126	126	165	150	YES	NO	NMB ON	NMB ON	NMB ON	NMB ON	NMB OFF	NMB OFF	NMB OFF	NMB OFF		RECOVERED	RECOVERED
5	56	NO	F	84	152	36.3573	3	ROCURONIO	40	0.47619	2	38	74	89	110	95	YES	NO	NMB ON	NMB ON	NMB ON	NMB ON	NMB ON	NMB ON	NMB ON	NMB ON		UNDERDIAGNOSIS	UNDERDIAGNOSIS
6	42	NO	F	50	158	20.0288	2	ROCURONIO	30	0.6	0	10	27	101	76	64	NO	NO	NMB ON	NMB ON	NMB ON	NMB ON	NMB ON	NMB ON	NMB OFF	NMB OFF		RECOVERED	RECOVERED
7	36	NO	M	75	168	26.5731	2	ROCURONIO	40	0.533333	0	25	62	62	120	90	YES	NO	NMB ON	NMB ON	NMB ON	NMB ON	NMB ON	NMB ON	NMB ON	NMB ON		UNDERDIAGNOSIS	UNDERDIAGNOSIS
8	30	NO	F	55	156	22.6003	1	ROCURONIO	30	0.545455	2	2	158	158	220	200	YES	NO	NMB ON	NMB ON	NMB ON	NMB ON	NMB OFF	NMB OFF	NMB OFF	NMB OFF		RECOVERED	RECOVERED
9	67	YES	F	63	153	26.9127	2	ROCURONIO	30	0.47619	0	1	33	108	110	80	YES	NO	NMB ON	NMB ON	NMB ON	NMB ON	NMB ON	NMB ON	NMB OFF	NMB OFF		RECOVERED	RECOVERED
10	61	NO	F	57	160	22.2656	2	ROCURONIO	25	0.438596	0	30	53	61	60	50	NO	NO	NMB ON	NMB ON	NMB ON	NMB ON	NMB ON	NMB ON	NMB ON	NMB ON		UNDERDIAGNOSIS	UNDERDIAGNOSIS		LOWER RESPIRATORY TRACT INFECTION
11	42	NO	M	76	170	26.2976	3	ROCURONIO	40	0.526316	0	1	58	90	160	150	YES	NO	NMB ON	NMB ON	NMB ON	NMB ON	NMB ON	NMB ON	NMB ON	NMB ON		UNDERDIAGNOSIS	UNDERDIAGNOSIS	SWALLOING WEAKNESS
12	20	NO	F	63	155	26.2227	2	ROCURONIO	30	0.47619	0	1	62	126	140	130	YES	NO	NMB ON	NMB ON	NMB ON	NMB ON	NMB ON	NMB ON	NMB OFF	NMB OFF		RECOVERED	RECOVERED
13	28	NO	F	58	151	25.4375	1	ROCURONIO	30	0.517241	0	1	31	92	180	160	YES	NO	NMB ON	NMB ON	NMB ON	NMB ON	NMB ON	NMB ON	NMB OFF	NMB ON		RECOVERED	UNDERDIAGNOSIS
14	33	NO	M	55	154	23.1911	1	ROCURONIO	30	0.545455	0	1	94	95	120	100	YES	NO	NMB ON	NMB ON	NMB ON	NMB ON	NMB OFF	NMB ON	NMB OFF	NMB ON		RECOVERED	UNDERDIAGNOSIS
15	30	NO	F	85	170	29.4118	2	ROCURONIO	35	0.411765	0	1	62	92	70	45	NO	NO	NMB ON	NMB ON	NMB ON	NMB ON	NMB ON	NMB ON	NMB OFF	NMB ON		RECOVERED	UNDERDIAGNOSIS	SWALLOWING WEAKNESS
16	54	NO	F	60	148	27.3923	2	ROCURONIO	30	0.5	20	49	91	98	260	230	YES	NO	NMB ON	NMB ON	NMB ON	NMB ON	NMB OFF	NMB ON	NMB OFF	NMB ON		RECOVERED	UNDERDIAGNOSIS
17	57	NO	F	63	160	24.6094	2	ROCURONIO	35	0.555556	0	0	36	73	90	60	YES	NO	NMB ON	NMB ON	NMB ON	NMB ON	NMB ON	NMB ON	NMB ON	NMB ON		UNDERDIAGNOSIS	UNDERDIAGNOSIS
18	54	NO	F	62	145	29.4887	2	ROCURONIO	35	0.564516	0	0	17	98	80	40	NO	YES	NMB ON	NMB ON	NMB ON	NMB ON	NMB ON	NMB ON	NMB OFF	NMB ON	SUGAMMADEX	OVERDIAGNOSED	DIAGNOSED
19	18	NO	F	45	150	20	1	ROCURONIO	30	0.666667	2	27	97	102	140	120	YES	NO	NMB ON	NMB ON	NMB ON	NMB ON	NMB OFF	NMB ON	NMB OFF	NMB OFF		RECOVERED	RECOVERED
20	69	YES	F	62	165	22.7732	2	ROCURONIO	30	0.483871	35	2	57	87	170	150	YES	NO	NMB ON	NMB ON	NMB ON	NMB ON	NMB ON	NMB ON	NMB ON	NMB ON		UNDERDIAGNOSIS	UNDERDIAGNOSIS	SWALLOWING WEAKNESS
21	24	NO	M	65	166	23.5883	1	ROCURONIO	30	0.461538	2	53	87	109	85	70	NO	NO	NMB ON	NMB ON	NMB ON	NMB ON	NMB ON	NMB ON	NMB OFF	NMB OFF		RECOVERED	RECOVERED
22	38	NO	F	60	144	28.9352	2	ROCURONIO	30	0.5	9	16	81	144	160	135	YES	NO	NMB ON	NMB ON	NMB ON	NMB ON	NMB ON	NMB ON	NMB OFF	NMB OFF		RECOVERED	RECOVERED		UPPER RESPIRATORY TRACT INFECTION
23	30	NO	M	82	172	27.7177	2	ROCURONIO	40	0.487805	20	2	35	59	105	90	YES	NO	NMB ON	NMB ON	NMB ON	NMB ON	NMB ON	NMB ON	NMB ON	NMB ON		UNDERDIAGNOSIS	UNDERDIAGNOSIS
24	80	YES	F	49	150	21.7778	2	ROCURONIO	30	0.612245	3	20	80	96	128	108	YES	NO	NMB ON	NMB ON	NMB ON	NMB ON	NMB ON	NMB ON	NMB OFF	NMB ON		RECOVERED	UNDERDIAGNOSIS	SWALLOWING WEAKNESS
25	78	YES	F	65	160	25.3906	2	ROCURONIO	20	0.307692	0	0	17	84	120	90	YES	NO	NMB ON	NMB ON	NMB ON	NMB ON	NMB ON	NMB ON	NMB ON	NMB ON		UNDERDIAGNOSIS	UNDERDIAGNOSIS
26	22	NO	M	62	178	19.5682	3	ROCURONIO	40	0.645161	0	2	70	100	210	180	YES	NO	NMB ON	NMB ON	NMB ON	NMB ON	NMB ON	NMB ON	NMB OFF	NMB OFF		RECOVERED	RECOVERED
27	46	NO	F	65	162	24.7676	2	ROCURONIO	30	0.461538	0	25	60	100	300	240	YES	NO	NMB ON	NMB ON	NMB ON	NMB ON	NMB ON	NMB ON	NMB OFF	NMB OFF		RECOVERED	RECOVERED
28	35	NO	F	78	152	33.7604	2	ROCURONIO	30	0.384615	0	0	50	50	100	90	YES	YES	NMB ON	NMB ON	NMB ON	NMB ON	NMB ON	NMB ON	NMB ON	NMB ON	Sugammadex	DIAGNOSED	DIAGNOSED
29	67	YES	F	73	160	28.5156	2	ROCURONIO	35	0.479452	0	2	26	90	190	130	YES	NO	NMB ON	NMB ON	NMB ON	NMB ON	NMB ON	NMB ON	NMB ON	NMB ON		UNDERDIAGNOSIS	UNDERDIAGNOSIS
30	77	YES	M	56	161	21.6041	2	ROCURONIO	30	0.535714	0	30	50	92	175	140	YES	NO	NMB ON	NMB ON	NMB ON	NMB ON	NMB ON	NMB ON	NMB OFF	NMB ON		RECOVERED	UNDERDIAGNOSIS	SWALLOWING WEAKNESS
31	41	NO	F	49	148	22.3703	3	ROCURONIO	40	0.816327	0	27	58	90	160	140	YES	NO	NMB ON	NMB ON	NMB ON	NMB ON	NMB ON	NMB ON	NMB ON	NMB ON		UNDERDIAGNOSIS	UNDERDIAGNOSIS
32	38	0	F	63	155	26.2227	2	ROCURONIO	30	0.47619	0	13	45	100	220	180	YES	NO	NMB ON	NMB ON	NMB ON	NMB ON	NMB ON	NMB ON	NMB OFF	NMB OFF		RECOVERED	RECOVERED
33	54	0	F	101	157	40.9753	3	ROCURONIO	50	0.49505	0	0	3	60	150	120	YES	YES	NMB ON	NMB ON	NMB ON	NMB ON	NMB ON	NMB ON	NMB ON	NMB ON	sugammadex	DIAGNOSED	DIAGNOSED
34	55	0	F	64	151	28.0689	2	ROCURONIO	30	0.46875	0	50	100	100	230	200	YES	NO	NMB ON	NMB ON	NMB ON	NMB ON	NMB OFF	NMB OFF	NMB OFF	NMB OFF		RECOVERED	RECOVERED
35	53	0	M	84	174	27.7447	2	ROCURONIO	35	0.416667	0	70	76	80	80	60	NO	NO	NMB ON	NMB ON	NMB ON	NMB ON	NMB ON	NMB ON	NMB ON	NMB ON		UNDERDIAGNOSIS	UNDERDIAGNOSIS
36	25	0	F	85	160	33.2031	1	ROCURONIO	30	0.352941	3	20	80	100	110	90	YES	NO	NMB ON	NMB ON	NMB ON	NMB ON	NMB ON	NMB ON	NMB OFF	NMB OFF		RECOVERED	RECOVERED
37	48	0	F	74	152	32.0291	2	ROCURONIO	30	0.405405	0	40	80	100	180	160	YES	NO	NMB ON	NMB ON	NMB ON	NMB ON	NMB ON	NMB ON	NMB OFF	NMB OFF		RECOVERED	RECOVERED
38	33	0	F	61	156	25.0657	2	ROCURONIO	30	0.491803	16	72	100	100	150	120	YES	NO	NMB ON	NMB ON	NMB ON	NMB ON	NMB OFF	NMB OFF	NMB OFF	NMB OFF		RECOVERED	RECOVERED
39	21	0	F	81	166	29.3947	2	ROCURONIO	35	0.432099	0	13	74	100	126	95	YES	NO	NMB ON	NMB ON	NMB ON	NMB ON	NMB ON	NMB ON	NMB OFF	NMB OFF		RECOVERED	RECOVERED
40	61	0	F	67	157	27.1816	3	ROCURONIO	30	0.447761	3	20	58	102	175	130	YES	NO	NMB ON	NMB ON	NMB ON	NMB ON	NMB ON	NMB ON	NMB OFF	NMB OFF		RECOVERED	RECOVERED
42	37	0	F	67	145	31.8668	2	ROCURONIO	30	0.447761	0	28	96	100	90	70	YES	NO	NMB ON	NMB ON	NMB ON	NMB ON	NMB OFF	NMB ON	NMB OFF	NMB OFF		RECOVERED	RECOVERED
43	18	0	M	102	171	34.8825	1	ROCURONIO	50	0.490196	0	64	97	113	200	180	YES	NO	NMB ON	NMB ON	NMB ON	NMB ON	NMB OFF	NMB ON	NMB OFF	NMB OFF		RECOVERED	RECOVERED
44	50	0	F	63	159	24.9199	2	ROCURONIO	30	0.47619	4	2	62	110	235	195	YES	NO	NMB ON	NMB ON	NMB ON	NMB ON	NMB ON	NMB ON	NMB OFF	NMB OFF		RECOVERED	RECOVERED
45	49	0	F	73.3	165	26.9238	2	ROCURONIO	30	0.409277	2	5	100	100	120	100	YES	NO	NMB ON	NMB ON	NMB ON	NMB ON	NMB OFF	NMB OFF	NMB OFF	NMB OFF		RECOVERED	RECOVERED		LOWER RESPIRATORY TRACT INFECTION
46	48	0	M	88	162	33.5315	3	ROCURONIO	30	0.340909	2	48	95	95	80	60	NO	NO	NMB ON	NMB ON	NMB ON	NMB ON	NMB OFF	NMB ON	NMB OFF	NMB ON		RECOVERED	UNDERDIAGNOSIS	SWALLOWING WEAKNESS
47	52	0	F	68	145	32.3424	2	ROCURONIO	35	0.514706	4	17	45	64	60	45	NO	NO	NMB ON	NMB ON	NMB ON	NMB ON	NMB ON	NMB ON	NMB ON	NMB ON		UNDERDIAGNOSIS	UNDERDIAGNOSIS
48	23	0	M	98	181	29.9136	2	ROCURONIO	40	0.408163	2	5	88	110	100	75	YES	NO	NMB ON	NMB ON	NMB ON	NMB ON	NMB ON	NMB ON	NMB OFF	NMB OFF		RECOVERED	RECOVERED
49	42	0	F	79	165	29.0174	2	ROCURONIO	30	0.379747	4	14	76	87	75	58	NO	NO	NMB ON	NMB ON	NMB ON	NMB ON	NMB ON	NMB ON	NMB ON	NMB ON		UNDERDIAGNOSIS	UNDERDIAGNOSIS
50	41	0	F	52	150	23.1111	1	ROCURONIO	30	0.576923	4	3	91	101	120	100	YES	NO	NMB ON	NMB ON	NMB ON	NMB ON	NMB OFF	NMB ON	NMB OFF	NMB OFF		RECOVERED	RECOVERED	SWALLOWING WEAKNESS	UPPER RESPIRATORY TRACT INFECTION
51	59	0	F	71	167	25.4581	2	ROCURONIO	50	0.704225	3	20	59	91	240	220	YES	NO	NMB ON	NMB ON	NMB ON	NMB ON	NMB ON	NMB ON	NMB OFF	NMB ON		RECOVERED	UNDERDIAGNOSIS
52	23	0	F	56	168	19.8413	1	ROCURONIO	30	0.535714	20	40	60	102	80	65	NO	NO	NMB ON	NMB ON	NMB ON	NMB ON	NMB ON	NMB ON	NMB OFF	NMB OFF		RECOVERED	RECOVERED
54	43	0	M	77	159	30.4577	2	ROCURONIO	30	0.38961	0	0	62	98	90	75	YES	NO	NMB ON	NMB ON	NMB ON	NMB ON	NMB ON	NMB ON	NMB OFF	NMB ON		RECOVERED	UNDERDIAGNOSIS
55	24	0	F	50	158	20.0288	1	ROCURONIO	30	0.6	0	25	55	105	305	288	YES	NO	NMB ON	NMB ON	NMB ON	NMB ON	NMB ON	NMB ON	NMB OFF	NMB OFF		RECOVERED	RECOVERED
56	51	0	F	52	156	21.3675	3	ROCURONIO	30	0.576923	0	18	90	116	125	80	YES	NO	NMB ON	NMB ON	NMB ON	NMB ON	NMB OFF	NMB ON	NMB OFF	NMB OFF		RECOVERED	RECOVERED
57	30	0	F	55	158	22.0317	2	ROCURONIO	20	0.363636	0	20	146	146	72	45	NO	NO	NMB ON	NMB ON	NMB ON	NMB ON	NMB OFF	NMB OFF	NMB OFF	NMB OFF		RECOVERED	RECOVERED
58	18	0	M	69	164	25.6544	2	ROCURONIO	30	0.434783	0	12	92	112	130	100	YES	NO	NMB ON	NMB ON	NMB ON	NMB ON	NMB OFF	NMB ON	NMB OFF	NMB OFF		RECOVERED	RECOVERED
59	16	0	F	65	170	22.4913	1	ROCURONIO	40	0.615385	0	13	35	112	80	122	NO	NO	NMB ON	NMB ON	NMB ON	NMB ON	NMB ON	NMB ON	NMB OFF	NMB OFF		RECOVERED	RECOVERED
This dataset includes the whole patients' sample, and variables studied for statistical analysis. ASA, American Society of Anesthesiologists score; BMI, Body Mass Index; DX <91, Diagnostic criteria < 91%; EOS, End Of Surgery; TOF, Train-Of-Four; NMB, Neuromuscular Block.
